# Supplementary material for: Functional Characterization of 21 Rare Allelic CYP1A2 Variants Identified in a Population of 4773 Japanese Individuals by Assessing Phenacetin O-Deethylation
Source: J Pers Med. 2021 Jul 22;11(8):690. doi: 10.3390/jpm11080690 (PMC8401128; doi:10.3390/jpm11080690)
Supplement: Supplementary file 1 [file jpm-11-00690-s001.zip]

Archive with 1 entries (1 files):
- jpm-1276540-supplementary.pdf
